# Supplementary material for: Consumer Perspectives on Anxiety Management in Australian General Practice
Source: Int J Environ Res Public Health. 2022 May 7;19(9):5706. doi: 10.3390/ijerph19095706 (PMC9103805; doi:10.3390/ijerph19095706)
Supplement: Supplementary file 1 [file ijerph-19-05706-s001.zip]

Archive with 1 entries (1 files):
- ijerph-1654519-supplementary.pdf
